# Supplementary material for: Immunoreactivity Analysis of MHC-I Epitopes Derived from the Nucleocapsid Protein of SARS-CoV-2 via Computation and Vaccination
Source: Vaccines (Basel). 2024 Oct 25;12(11):1214. doi: 10.3390/vaccines12111214 (PMC11598499; doi:10.3390/vaccines12111214)
Supplement: Supplementary file 1 [file vaccines-12-01214-s001.zip]

Archive with 9 entries (9 files):
- Supplementary Table S1..xlsx
- Supplementary Table S2..xlsx
- Supplementary Table S3..xlsx
- Supplementary Table S4..xlsx
- Supplementary Table S5..xlsx
- Supplementary Table S6..xlsx
- Supplementary Table S7..xlsx
- Supplementary Table S8..xlsx
- vaccines-3245306-Supplementary Figures.pdf
