# Supplementary material for: Immunoreactivity Analysis of MHC-I Epitopes Derived from the Nucleocapsid Protein of SARS-CoV-2 via Computation and Vaccination
Source: Vaccines (Basel). 2024 Oct 25;12(11):1214. doi: 10.3390/vaccines12111214 (PMC11598499; doi:10.3390/vaccines12111214)
Supplement: Supplementary file 1 [file vaccines-12-01214-s001.zip › Supplementary Table S1..xlsx]

## Sheet: Sheet1
	Supplementary Table S1. List of 84 nucleocapsid protein (NP) sequences of SARS-CoV-2 strains used in analysis.
	Accession No.	Strain name	Protein type
1	>QHO62110.1	[Severe acute respiratory syndrome coronavirus 2]	nucleocapsid protein
2	>QHO62115.1	[Severe acute respiratory syndrome coronavirus 2]	nucleocapsid protein
3	>QHR63258.1	[Severe acute respiratory syndrome coronavirus 2]	nucleocapsid protein
4	>QHR63268.1	[Severe acute respiratory syndrome coronavirus 2]	nucleocapsid protein
5	>QHR63278.1	[Severe acute respiratory syndrome coronavirus 2]	nucleocapsid protein
6	>QHR63288.1	[Severe acute respiratory syndrome coronavirus 2]	nucleocapsid protein
7	>QHR63298.1	[Severe acute respiratory syndrome coronavirus 2]	nucleocapsid protein
8	>QIC53221.1	[Severe acute respiratory syndrome coronavirus 2]	nucleocapsid protein
9	>QQM18872.1	[Bat coronavirus RacCS203]	nucleocapsid protein
10	>QQM18883.1	[Bat coronavirus RacCS224]	nucleocapsid protein
11	>QQM18894.1	[Bat coronavirus RacCS253]	nucleocapsid protein
12	>QQM18905.1	[Bat coronavirus RacCS264]	nucleocapsid protein
13	>QQM18916.1	[Bat coronavirus RacCS271]	nucleocapsid protein
14	>QSQ01658.1	[Sarbecovirus sp.]	nucleocapsid protein
15	>QZX47238.1	[Sarbecovirus sp.]	nucleocapsid protein
16	>QZX47243.1	[Sarbecovirus sp.]	nucleocapsid protein
17	>QZX47248.1	[Sarbecovirus sp.]	nucleocapsid protein
18	>QZX47253.1	[Sarbecovirus sp.]	nucleocapsid protein
19	>QZX47258.1	[Sarbecovirus sp.]	nucleocapsid protein
20	>QZX47263.1	[Sarbecovirus sp.]	nucleocapsid protein
21	>QZX47268.1	[Sarbecovirus sp.]	nucleocapsid protein
22	>QZX47273.1	[Sarbecovirus sp.]	nucleocapsid protein
23	>QZX47278.1	[Sarbecovirus sp.]	nucleocapsid protein
24	>QZX47283.1	[Sarbecovirus sp.]	nucleocapsid protein
25	>QZX47288.1	[Sarbecovirus sp.]	nucleocapsid protein
26	>QZX47293.1	[Sarbecovirus sp.]	nucleocapsid protein
27	>QZX47298.1	[Sarbecovirus sp.]	nucleocapsid protein
28	>QZX47303.1	[Sarbecovirus sp.]	nucleocapsid protein
29	>QZX47308.1	[Sarbecovirus sp.]	nucleocapsid protein
30	>QZX47313.1	[Sarbecovirus sp.]	nucleocapsid protein
31	>QZX47318.1	[Sarbecovirus sp.]	nucleocapsid protein
32	>QZX47323.1	[Sarbecovirus sp.]	nucleocapsid protein
33	>QZX47328.1	[Sarbecovirus sp.]	nucleocapsid protein
34	>QZX47333.1	[Sarbecovirus sp.]	nucleocapsid protein
35	>QZX47338.1	[Sarbecovirus sp.]	nucleocapsid protein
36	>QZX47343.1	[Sarbecovirus sp.]	nucleocapsid protein
37	>QZX47348.1	[Sarbecovirus sp.]	nucleocapsid protein
38	>QZX47353.1	[Sarbecovirus sp.]	nucleocapsid protein
39	>QZX47358.1	[Sarbecovirus sp.]	nucleocapsid protein
40	>QZX47363.1	[Sarbecovirus sp.]	nucleocapsid protein
41	>QZX47368.1	[Sarbecovirus sp.]	nucleocapsid protein
42	>QZX47373.1	[Sarbecovirus sp.]	nucleocapsid protein
43	>QZX47378.1	[Sarbecovirus sp.]	nucleocapsid protein
44	>QZX47383.1	[Sarbecovirus sp.]	nucleocapsid protein
45	>QZX47388.1	[Sarbecovirus sp.]	nucleocapsid protein
46	>QZX47393.1	[Sarbecovirus sp.]	nucleocapsid protein
47	>QZX47398.1	[Sarbecovirus sp.]	nucleocapsid protein
48	>QZX47403.1	[Sarbecovirus sp.]	nucleocapsid protein
49	>QZX47408.1	[Sarbecovirus sp.]	nucleocapsid protein
50	>QZX47413.1	[Sarbecovirus sp.]	nucleocapsid protein
51	>QZX47418.1	[Sarbecovirus sp.]	nucleocapsid protein
52	>QZX47423.1	[Sarbecovirus sp.]	nucleocapsid protein
53	>QZX47428.1	[Sarbecovirus sp.]	nucleocapsid protein
54	>QZX47433.1	[Sarbecovirus sp.]	nucleocapsid protein
55	>QZX47438.1	[Sarbecovirus sp.]	nucleocapsid protein
56	>QZX47443.1	[Sarbecovirus sp.]	nucleocapsid protein
57	>QZX47448.1	[Sarbecovirus sp.]	nucleocapsid protein
58	>QZX47453.1	[Sarbecovirus sp.]	nucleocapsid protein
59	>QZX47458.1	[Sarbecovirus sp.]	nucleocapsid protein
60	>QZX47463.1	[Sarbecovirus sp.]	nucleocapsid protein
61	>QZX47468.1	[Sarbecovirus sp.]	nucleocapsid protein
62	>QZX47473.1	[Sarbecovirus sp.]	nucleocapsid protein
63	>QZX47478.1	[Sarbecovirus sp.]	nucleocapsid protein
64	>QZX47483.1	[Sarbecovirus sp.]	nucleocapsid protein
65	>QZX47488.1	[Sarbecovirus sp.]	nucleocapsid protein
66	>QZX47493.1	[Sarbecovirus sp.]	nucleocapsid protein
67	>QZX47498.1	[Sarbecovirus sp.]	nucleocapsid protein
68	>QZX47503.1	[Sarbecovirus sp.]	nucleocapsid protein
69	>QZX47508.1	[Sarbecovirus sp.]	nucleocapsid protein
70	>QZX47513.1	[Sarbecovirus sp.]	nucleocapsid protein
71	>QZX47518.1	[Sarbecovirus sp.]	nucleocapsid protein
72	>QZX47523.1	[Sarbecovirus sp.]	nucleocapsid protein
73	>QZX47528.1	[Sarbecovirus sp.]	nucleocapsid protein
74	>QZX47533.1	[Sarbecovirus sp.]	nucleocapsid protein
75	>QZX47538.1	[Sarbecovirus sp.]	nucleocapsid protein
76	>QZX47543.1	[Sarbecovirus sp.]	nucleocapsid protein
77	>QZX47548.1	[Sarbecovirus sp.]	nucleocapsid protein
78	>QZX47553.1	[Sarbecovirus sp.]	nucleocapsid protein
79	>QZX47558.1	[Sarbecovirus sp.]	nucleocapsid protein
80	>QZX47563.1	[Sarbecovirus sp.]	nucleocapsid protein
81	>QZX47568.1	[Sarbecovirus sp.]	nucleocapsid protein
82	>QZX47573.1	[Sarbecovirus sp.]	nucleocapsid protein
83	>QZX47578.1	[Sarbecovirus sp.]	nucleocapsid protein
84	>BCG66635.1	[Severe acute respiratory syndrome-related coronavirus]	nucleocapsid protein
