# Supplementary material for: Immunoreactivity Analysis of MHC-I Epitopes Derived from the Nucleocapsid Protein of SARS-CoV-2 via Computation and Vaccination
Source: Vaccines (Basel). 2024 Oct 25;12(11):1214. doi: 10.3390/vaccines12111214 (PMC11598499; doi:10.3390/vaccines12111214)
Supplement: Supplementary file 1 [file vaccines-12-01214-s001.zip › Supplementary Table S2..xlsx]

## Sheet: Sheet1
Supplementary Table S2.
6 mouse H-2 genotypes and 11 HLA-I genotypes were included in the MHC-I mole-cules.
HLA-I	HLA-A1 (A0101, A2601, A3001, and A3002)
	HLA-A2 (A0201, A0203, A0206, and A6802)
	HLA-A3 (A0301, A1101, A3001, A3101, A3301, and A6801)
	HLA-A24 (A2301, A2402)
	HLA-A3201
	HLA-B7 (B0702, B3501, B5101, and B5301)
	HLA-B8 (B0801)
	HLA-B15 (B1501)
	HLA-B44 (B4001,, B4402, and B4403)
	HLA-B58 (B5701 and B5801)
	HLA-B46 (HLA-B4601, and HLA-C0401)].
H-2	H-2 Db
	H-2 Dd
	H-2 Kb
	H-2 Kd
	H-2 Kk
	H-2 Ld
