# Supplementary material for: Immunoreactivity Analysis of MHC-I Epitopes Derived from the Nucleocapsid Protein of SARS-CoV-2 via Computation and Vaccination
Source: Vaccines (Basel). 2024 Oct 25;12(11):1214. doi: 10.3390/vaccines12111214 (PMC11598499; doi:10.3390/vaccines12111214)
Supplement: Supplementary file 1 [file vaccines-12-01214-s001.zip › Supplementary Table S3..xlsx]

## Sheet: Sheet1
Supplementary Table S3:Showing the comprehensive database, versions, web server and parameter settings
Comprehensive database	Versions and web server	Parameter settings
IEDB-recommended	http://tools.iedb.org/mhci/	1、Enter protein sequence(s) in FASTA format
		2、MHC source species（human and mouse）
		3、Select MHC alleles（Supplementary Table S2）
		4、Sort peptides by Predicted Score
		5、Prediction Method choose IEDB-recommended
SMMPMBEC	http://tools.immuneepitope.org/mhci/	1、Enter protein sequence(s) in FASTA format
		2、MHC source species（human and mouse）
		3、Select MHC alleles（Supplementary Table S2）
		4、Sort peptides by Predicted Score
		5、Prediction Method choose SMMPMBEC
NetMHCpan4.1	http://www.cbs.dtu.dk/services/NetMHCpan/	1、Paste protein sequence in FASTA format.
		2、select multiple lengths 9mer pepitides
		3、Select Allele(s) （Supplementary Table S2）
		4、Threshold for strong binder: % Rank 0.5
		5、Threshold for weak binder: % Rank 2
SYFPEITHI	http://www.syfpeithi.de/bin/MHCServer.dll/EpitopePrediction.htm	1、Select Allele(s) （Supplementary Table S2）
		2、Choose a mer nonamers（9aa）
		3、Paste protein sequence in FASTA format.
Rankpep	http://imed.med.ucm.es/Tools/rankpep.html	1、SELECT PSSM MHC-Ⅰ（9mer）
		2、Input：Enter protein sequence(s) in FASTA format
		3、BINDING THRESHOLD percentage 2%
