# Supplementary material for: Immunoreactivity Analysis of MHC-I Epitopes Derived from the Nucleocapsid Protein of SARS-CoV-2 via Computation and Vaccination
Source: Vaccines (Basel). 2024 Oct 25;12(11):1214. doi: 10.3390/vaccines12111214 (PMC11598499; doi:10.3390/vaccines12111214)
Supplement: Supplementary file 1 [file vaccines-12-01214-s001.zip › Supplementary Table S4..xlsx]

## Sheet: Sheet1
The structural data of each MHC-I allele.
MHC-I allele.			structural data
HLA-A1(HLA-A0206 )			3OXR
HLA-A1(HLA-A0101 )			4NQV
HLA-B7（HLA-B0702 ）			5EO1
HLA-B3501			1A9E
HLA-B5101			1E28
HLA-B5301			1A1N
HLA-B8 (HLA-B0801 )			4QRP
HLA-B15 (HLA-B1501 )			1XR9
HLA-B44 (HLA-B4402 )			3KPL
H-2-Ld			6L9M
H-2-Kb			6JQ3
H-2 Db			1JUF
