# Supplementary material for: Immunoreactivity Analysis of MHC-I Epitopes Derived from the Nucleocapsid Protein of SARS-CoV-2 via Computation and Vaccination
Source: Vaccines (Basel). 2024 Oct 25;12(11):1214. doi: 10.3390/vaccines12111214 (PMC11598499; doi:10.3390/vaccines12111214)
Supplement: Supplementary file 1 [file vaccines-12-01214-s001.zip › Supplementary Table S5..xlsx]

## Sheet: Sheet1
Supplementary Table S5.
List of Specific sequences of epitope prediction for mouse MHC-I and major HLA-I supertypes, including analysis of HLA-I and H2.There were 20 epitopes in H2 and 43 epitopes in HLA-I.The yellowed peptide segment is considered to have immunogenicity.
HLA-A1	LSPRWYFYY	9	0.35734	HLA-A2	TASWFTALT	9	0.34627	HLA-A3	DLSPRWYFY	9	0.25933	HLA-A24	YYRRATRRI	9	0.21744	HLA-A3201	NTASWFTAL	9	0.22775	HLA-B7	SPRWYFYYL	9	0.34101	HLA-B8	SPRWYFYYL	9	0.34101	HLA-B15	ELIRQGTDY	9	0.0601	HLA-B44	QRNAPRITF	9	0.21019	HLA-B58	LSPRWYFYY	9	0.35734	HLA-B4601	LSPRWYFYY	9	0.35734	HLA-C0401	TPSGTWLTY	9	0.24003	H2-Db	RNPANNAAI
	DLSPRWYFY	9	0.25933		NTASWFTAL	9	0.22775		GYYRRATRR	9	0.20111		QRNAPRITF	9	0.21019		KTFPPTEPK	9	0.1306		TPSGTWLTY	9	0.24003		SPRWYFYYL	9	0.34101		ELIRQGTDY	9	0.0601		KKADETQAL	9	0.09416		LTYTGAIKL	9	0.09401		LSPRWYFYY	9	0.35734		TPSGTWLTY	9	0.24003		QNQRNAPRI
	TPSGTWLTY	9	0.24003		NNAAIVLQL	9	0.14349		IGYYRRATR	9	0.1499		YYLGTGPEA	9	0.14934		KTFPPTEPK	9	0.1306		TGPEAGLPY	9	0.15131		FPRGQGVPI	9	-0.00164		KAYNVTQAF	9	-0.00587		SPDDQIGYY	9	0.06844		KHWPQIAQF	9	0.03856		TPSGTWLTY	9	0.24003		QRNAPRITF	9	0.21019		LALLLLDRL
	NTASWFTAL	9	0.22775		LTYTGAIKL	9	0.09401		KTFPPTEPK	9	0.1306		TWLTYTGAI	9	0.11986		LTYTGAIKL	9	0.09401		NPANNAAIV	9	0.1475		FPRGQGVPI	9	-0.00164		KAYNVTQAF	9	-0.00587		GDAALALLL	9	0.06226		GANKDGIIW	9	0.02448		TPSGTWLTY	9	0.24003		QRNAPRITF	9	0.21019		LQLPQGTTL
	TGPEAGLPY	9	0.15131		GMSRIGMEV	9	0.07018		NVTQAFGRR	9	0.10318		KDLSPRWYF	9	0.05263		KDLSPRWYF	9	0.05263		LPAADLDDF	9	0.09491		LLLDRLNQL	9	-0.01446		LLNKHIDAY	9	-0.02074		KDLSPRWYF	9	0.05263		KAYNVTQAF	9	-0.00587		NTASWFTAL	9	0.22775		YYLGTGPEA	9	0.14934		GLPNNTASW
	KTFPPTEPK	9	0.1306		QTVTLLPAA	9	0.04472		KGFYAEGSR	9	0.09857		KHWPQIAQF	9	0.03856		KHWPQIAQF	9	0.03856		SPDDQIGYY	9	0.06844		LLLDRLNQL	9	-0.01446		LLNKHIDAY	9	-0.02074		KHWPQIAQF	9	0.03856		GLPNNTASW	9	-0.04351		NTASWFTAL	9	0.22775		YYLGTGPEA	9	0.14934		SAFFGMSRI
	SWFTALTQH	9	0.0698		EVTPSGTWL	9	0.03442		YNVTQAFGR	9	0.09509		KAYNVTQAF	9	-0.00587		KHWPQIAQF	9	0.03856		LPNNTASWF	9	0.05582		SKQRRPQGL	9	-0.02352		LLNKHIDAY	9	-0.02074		LQLPQGTTL	9	-0.04022		MEVTPSGTW	9	-0.06279		TGPEAGLPY	9	0.15131		GGDAALALL	9	0.10077		FAPSASAFF
	SPDDQIGYY	9	0.06844		DAALALLLL	9	0.01336		AYKTFPPTE	9	0.08594		NFKDQVILL	9	-0.01578		KAYNVTQAF	9	-0.00587		GANKDGIIW	9	0.02448		SKQRRPQGL	9	-0.02352		RQKRTATKA	9	-0.03653		KHIDAYKTF	9	-0.05918		RQGTDYKHW	9	-0.09492		TGPEAGLPY	9	0.15131		GGDAALALL	9	0.10077		NGPQNQRNA
	SSPDDQIGY	9	0.0634		LLLDRLNQL	9	-0.01446		SWFTALTQH	9	0.0698		LQLPQGTTL	9	-0.04022		KAYNVTQAF	9	-0.00587		DAALALLLL	9	0.01336		KPRQKRTAT	9	-0.20542		RQKRTATKA	9	-0.03653		MEVTPSGTW	9	-0.06279		KLDDKDPNF	9	-0.17274		LTYTGAIKL	9	0.09401		SPDDQIGYY	9	0.06844		FSKQLQQSM
	ELIRQGTDY	9	0.0601		LQLPQGTTL	9	-0.04022		AGLPYGANK	9	0.04278		GLPNNTASW	9	-0.04351		LLLDRLNQL	9	-0.01446		LALLLLDRL	9	0.01296		KPRQKRTAT	9	-0.20542		LQLPQGTTL	9	-0.04022		RQGTDYKHW	9	-0.09492		KMKDLSPRW	9	-0.19333		LTYTGAIKL	9	0.09401		SPDDQIGYY	9	0.06844
	KHWPQIAQF	9	0.03856		QIAQFAPSA	9	-0.05905		ASAFFGMSR	9	0.03154		KHIDAYKTF	9	-0.05918		LQLPQGTTL	9	-0.04022		FPRGQGVPI	9	-0.00164						LQLPQGTTL	9	-0.04022		AQFAPSASA	9	-0.1528		FSKQLQQSM	9	-0.50082		SSPDDQIGY	9	0.0634		LPNNTASWF	9	0.05582
	EVTPSGTWL	9	0.03442		SAFFGMSRI	9	-0.08588		GTRNPANNA	9	0.02708		KLDDKDPNF	9	-0.17274		GLPNNTASW	9	-0.04351		KAYNVTQAF	9	-0.00587						AQFAPSASA	9	-0.1528		KMKDLSPRW	9	-0.19333						SSPDDQIGY	9	0.0634		LPNNTASWF	9	0.05582
	DAALALLLL	9	0.01336		TTLPKGFYA	9	-0.09622		ATKAYNVTQ	9	0.0172		FAPSASAFF	9	-0.18628		RQGTDYKHW	9	-0.09492		RPQGLPNNT	9	-0.03398						AQFAPSASA	9	-0.1528		QKKQQTVTL	9	-0.2053						KAYNVTQAF	9	-0.00587		KHWPQIAQF	9	0.03856
	MKDLSPRWY	9	-0.0024		RTATKAYNV	9	-0.12831		RIRGGDGKM	9	0.00738		KMKDLSPRW	9	-0.19333		RTATKAYNV	9	-0.12831		MEVTPSGTW	9	-0.06279						KLDDKDPNF	9	-0.17274		GQQQQGQTV	9	-0.31014						KAYNVTQAF	9	-0.00587		KHWPQIAQF	9	0.03856
	KAYNVTQAF	9	-0.00587		ALNTPKDHI	9	-0.13922		KAYNVTQAF	9	-0.00587		QHGKEDLKF	9	-0.22298		RTATKAYNV	9	-0.12831		SAFFGMSRI	9	-0.08588						KLDDKDPNF	9	-0.17274		AEASKKPRQ	9	-0.54589						KAYNVTQAF	9	-0.00587		KAYNVTQAF	9	-0.00587
	LLNKHIDAY	9	-0.02074		QVILLNKHI	9	-0.14795		LIRQGTDYK	9	-0.01366		QFAPSASAF	9	-0.23949		KLDDKDPNF	9	-0.17274		DAYKTFPPT	9	-0.08604						RQKKQQTVT	9	-0.45196										LLLDRLNQL	9	-0.01446		KAYNVTQAF	9	-0.00587
	MSDNGPQNQ	9	-0.07829		AQFAPSASA	9	-0.1528		TFPPTEPKK	9	-0.01807						KMKDLSPRW	9	-0.19333		GPEQTQGNF	9	-0.13048						RQKKQQTVT	9	-0.45196										LLLDRLNQL	9	-0.01446		LLLDRLNQL	9	-0.01446
	GTTLPKGFY	9	-0.11536		KLDDKDPNF	9	-0.17274		LLNKHIDAY	9	-0.02074						KMKDLSPRW	9	-0.19333		DPNFKDQVI	9	-0.14706																		LLNKHIDAY	9	-0.02074		LLLDRLNQL	9	-0.01446
	KLDDKDPNF	9	-0.17274		DLDDFSKQL	9	-0.26189		QQQGQTVTK	9	-0.02224						RLNQLESKM	9	-0.30083		FAPSASAFF	9	-0.18628																		LLNKHIDAY	9	-0.02074		NFKDQVILL	9	-0.01578
	FAPSASAFF	9	-0.18628		RLNQLESKM	9	-0.30083		FTALTQHGK	9	-0.0226										KMKDLSPRW	9	-0.19333																		LQLPQGTTL	9	-0.04022		NFKDQVILL	9	-0.01578
	KMKDLSPRW	9	-0.19333		GQQQQGQTV	9	-0.31014		KQRRPQGLP	9	-0.02884										KPRQKRTAT	9	-0.20542																		LQLPQGTTL	9	-0.04022		NFKDQVILL	9	-0.01578
	QFAPSASAF	9	-0.23949						RQKRTATKA	9	-0.03653										QFAPSASAF	9	-0.23949																		SAFFGMSRI	9	-0.08588		TFPPTEPKK	9	-0.01807
	DLDDFSKQL	9	-0.26189						SSRGTSPAR	9	-0.05353																														SAFFGMSRI	9	-0.08588		TFPPTEPKK	9	-0.01807
	RLNQLESKM	9	-0.30083						KSAAEASKK	9	-0.07922																														FAPSASAFF	9	-0.18628		LQLPQGTTL	9	-0.04022
	FSKQLQQSM	9	-0.50082						TTLPKGFYA	9	-0.09622																														FAPSASAFF	9	-0.18628		LQLPQGTTL	9	-0.04022
									SSRNSTPGS	9	-0.10383																														FAPSASAFF	9	-0.18628		KHIDAYKTF	9	-0.05918
									QQGQTVTKK	9	-0.12214																														KMKDLSPRW	9	-0.19333		KHIDAYKTF	9	-0.05918
									RTATKAYNV	9	-0.12831																														KMKDLSPRW	9	-0.19333		GPEQTQGNF	9	-0.13048
									TQALPQRQK	9	-0.1423																														QFAPSASAF	9	-0.23949		GPEQTQGNF	9	-0.13048
									AQFAPSASA	9	-0.1528																														QFAPSASAF	9	-0.23949		KLDDKDPNF	9	-0.17274
									RSKQRRPQG	9	-0.16448																														QFAPSASAF	9	-0.23949		KLDDKDPNF	9	-0.17274
									KMKDLSPRW	9	-0.19333																														FSKQLQQSM	9	-0.50082		KLDDKDPNF	9	-0.17274
									RNSTPGSSR	9	-0.22982																														FSKQLQQSM	9	-0.50082		FAPSASAFF	9	-0.18628
									RSRNSSRNS	9	-0.26664																														FSKQLQQSM	9	-0.50082		FAPSASAFF	9	-0.18628
									RSSSRSRNS	9	-0.2856																																		FAPSASAFF	9	-0.18628
									QALPQRQKK	9	-0.3026																																		QFAPSASAF	9	-0.23949
									RSGARSKQR	9	-0.30464																																		QFAPSASAF	9	-0.23949
									VTKKSAAEA	9	-0.31975																																		DLDDFSKQL	9	-0.26189
									SSRSRNSSR	9	-0.34164																																		DLDDFSKQL	9	-0.26189
									SGARSKQRR	9	-0.36684
									RQKKQQTVT	9	-0.45196
									RGGSQASSR	9	-0.46772
									ASKKPRQKR	9	-0.47284
									AAEASKKPR	9	-0.48071
									EASKKPRQK	9	-0.51514
									SSRSSSRSR	9	-0.51948
									QASSRSSSR	9	-0.56178
									QLESKMSGK	9	-0.62909
[truncated: 22 more columns]
