# Supplementary material for: Immunoreactivity Analysis of MHC-I Epitopes Derived from the Nucleocapsid Protein of SARS-CoV-2 via Computation and Vaccination
Source: Vaccines (Basel). 2024 Oct 25;12(11):1214. doi: 10.3390/vaccines12111214 (PMC11598499; doi:10.3390/vaccines12111214)
Supplement: Supplementary file 1 [file vaccines-12-01214-s001.zip › Supplementary Table S6..xlsx]

## Sheet: Sheet1
Supplementary Table 6.
The table lists the preferred epitopes with high affinity, high immunogenicity, and good conservation.The yellow highlighted epitopes in the table represent. conserved intraspecific and interspecific epitopes. The rest are simply inter- or intraspecific conserved epitopes.
We comprehend the high affinity, immunogenic, and conserved 9-mer epitopes of SARS-CoV-2 NP and selected the final 8 preferred epitopes after synthesizing their coverage of MHC molecules worldwide
Name	Sequence
9mer_SARS2-NP_48	NTASWFTAL
9mer_SARS2-NP_104	LSPRWYFYY
9mer_SARS2-NP_105	SPRWYFYYL
9mer_SARS2-NP_153	NNAAIVLQL
9mer_SARS2-NP_216	DAALALLLL
9mer_SARS2-NP_219	LALLLLDRL
9mer_SARS2-NP_299	KHWPQIAQF
9mer_SARS2-NP_331	LTYTGAIKL
