# Supplementary material for: Immunoreactivity Analysis of MHC-I Epitopes Derived from the Nucleocapsid Protein of SARS-CoV-2 via Computation and Vaccination
Source: Vaccines (Basel). 2024 Oct 25;12(11):1214. doi: 10.3390/vaccines12111214 (PMC11598499; doi:10.3390/vaccines12111214)
Supplement: Supplementary file 1 [file vaccines-12-01214-s001.zip › Supplementary Table S7..xlsx]

## Sheet: Sheet1
Interaction between pan-MHC-I Molecules
MHC-ⅠHaplotypes		scored similarly MHC-ⅠHaplotypes	clusters
HLA-A3001 HLA-A3 (A0301, A1101 and A3101)		HLA-A1 (-A3002) HLA-B15 (-B1501) HLA-A3201	HLA-I-exclusive cluster
HLA-A0702		HLA-A0801	HLA-I-exclusive cluster
HLA-A3301 HLA-A6801		HLA-A2601	HLA-I-exclusive cluster
HLA-B58 (-B5701 and -B5801)		HLA-A1 (-A0101)	HLA-I-exclusive cluster
HLA-B7 (- B3501, -B5101, and -B5301)		H-2-Ld H-2-Lq H-2-Dq	cross-reactive clusters (H-2 major)
HLA-A2 (-A0201, -A0203, -A0206, and -A6802)		H-2-Db and H-2-Kb	cross-reactive clusters (HLA-1 major)
HLA-A24 (-A2301 and -A2402)		H-2-Kd	cross-reactive clusters (HLA-1 major)
HLA-B44 (B4001, B4402, and B4403)		H-2-Kk H-2-Kq	cross-reactive clusters (HLA-1 major)
