# Supplementary material for: Immunoreactivity Analysis of MHC-I Epitopes Derived from the Nucleocapsid Protein of SARS-CoV-2 via Computation and Vaccination
Source: Vaccines (Basel). 2024 Oct 25;12(11):1214. doi: 10.3390/vaccines12111214 (PMC11598499; doi:10.3390/vaccines12111214)
Supplement: Supplementary file 1 [file vaccines-12-01214-s001.zip › Supplementary Table S8..xlsx]

## Sheet: Sheet1
Supplementary Table S8.		Average binding energy analysis of eight preferred epitopes after docking with MHC molecules.
		hla0206	hla0702	hla3501	hla5101	hla5301	hla0801	hla1501	hla0101	hla4402	human average docking score	Ld	kb	db	mouse average docking score	average docking score
	LSPRWYFYY	-283.428	-229.96	-256.982	-265.766	-297.592	-269.698	-272.956	-266.11	-242.898	-265.043	-301.695	-262.616	-269.922	-278.078	-268.051
	SPRWYFYYL	-288.147	-242.183	-271.881	-245.125	-283.088	-278.813	-255.026	-260.365	-271.505	-266.237	-286.845	-246.893	-253.179	-262.306	-265.33
	NNAAIVLQL	-188.699	-169.65	-184.311	-188.459	-209.276	-187.291	-185.832	-185.5	-156.45	-183.941	-196.657	-176.882	-172.905	-182.148	-183.527
	DAALALLLL	-169.048	-147.633	-179.011	-186.297	-187.303	-154.938	-163.445	-168.166	-153.492	-167.704	-182.262	-153.446	-157.692	-164.467	-166.957
	LALLLLDRL	-181.068	-164.967	-184.107	-186.746	-192.255	-168.125	-172.517	-180.15	-167.774	-177.523	-180.386	-162.179	-178.798	-173.788	-176.661
	KHWPQIAQF	-237.014	-205.468	-231.383	-244.182	-262.758	-247.943	-212.381	-243.859	-206.158	-232.35	-251.304	-220.237	-209.482	-227.008	-231.117
	LTYTGAIKL	-220.655	-185.339	-212.569	-234.48	-221.991	-198.53	-214.966	-211.997	-185.423	-209.55	-216.388	-193.738	-195	-201.709	-207.74
	NTASWFTAL	-234.805	-212.886	-241.183	-234.48	-248.6	-213.336	-210.563	-225.996	-193.993	-223.983	-229.908	-212.355	-225.664	-222.642	-223.673
